# Supplementary material for: Dietary specialization drives multiple independent losses and gains in the bitter taste gene repertoire of Laurasiatherian Mammals
Source: Front Zool. 2016 Jun 29;13:28. doi: 10.1186/s12983-016-0161-1 (PMC4928315; doi:10.1186/s12983-016-0161-1)
Supplement: Additional file 3: — Excel file Supplementary_Table_S2. (XLSX 19.2 kb) [file 12983_2016_161_MOESM3_ESM.xlsx]

## Sheet: Sheet1
	Cow	Zebu	Yak	Water buffalo	Goat	Wild goat	Sheep	Musimon	Tibetan antelope	Dolphin	Killer whale	Baji	Sperm whale	Minke whale	Antarctic minke whale	Pig	Bactrian camel	Wild Bactrian camel	Arabian camel	Alpaca	Horse	Przewalski's horse	Southern white rhinoceros	Cat	Tiger	Walrus	Weddell seal	Ferret	Polar bear	Giant Panda	Dog	Chinese pangolin	Brandt's bat	David's myotis	Little brown bat	Big brown bat	Large flying fox	Black flying fox	Western European hedgehog	Common shrew	Star-nosed mole
clade	Bota	Boin	Bogr	Bubu	Cahi	Caae	Ovar	Ovmu	Paho	Tutr	Oror	Live	Phma	Baac	Babo	Susc	Caba	Cafe	Cadr	Vipa	Eqca	Eqpr	Cesi	Feca	Pati	Odro	Lewe	Mufu	Urma	Aime	Cafa	Mape	Mybr	Myda	Mylu	Epfu	Ptva	Ptal	Ereu	Soar	Cocr
TAS2R1	TAS2R1	TAS2R1A TAS2R1B	TAS2R1	TAS2R1	TAS2R1	TAS2R1	TAS2R1	TAS2R1	TAS2R1	TAS2R1P	TAS2R1P	TAS2R1P	TAS2R1P	TAS2R1P	TAS2R1P	TAS2R1T	TAS2R1	TAS2R1	TAS2R1	TAS2R1	TAS2R1	TAS2R1	TAS2R1	TAS2R1	TAS2R1	TAS2R1P	TAS2R1P	TAS2R1	TAS2R1	TAS2R1	TAS2R1	TAS2R1	TAS2R1	TAS2R1	TAS2R1	TAS2R1	TAS2R1A TAS2R1BT	TAS2R1	TAS2R1	TAS2R1	—
TAS2R2	TAS2R2P	TAS2R2	TAS2R2	TAS2R2P	TAS2R2	TAS2R2	TAS2R2	TAS2R2	TAS2R2	TAS2R2P	TAS2R2P	TAS2R2P	TAS2R2P	TAS2R2P	TAS2R2P	TAS2R2P	TAS2R2	TAS2R2	TAS2R2P	TAS2R2	TAS2R2	TAS2R2	TAS2R2	TAS2R2	TAS2R2	TAS2R2	TAS2R2	TAS2R2	TAS2R2	TAS2R2	TAS2R2	TAS2R2P	TAS2R2	TAS2R2	TAS2R2	TAS2R2	TAS2R2P	TAS2R2P	—	TAS2R2	TAS2R2P
TAS2R3	TAS2R3	TAS2R3	TAS2R3	TAS2R3P	TAS2R3	TAS2R3	TAS2R3	TAS2R3	TAS2R3	TAS2R3P	TAS2R3P	TAS2R3P	TAS2R3P	TAS2R3P	TAS2R3P	TAS2R3	TAS2R3	TAS2R3	TAS2R3	TAS2R3	TAS2R3	TAS2R3	TAS2R3	TAS2R3	TAS2R3	TAS2R3P	TAS2R3P	TAS2R3	TAS2R3P	TAS2R3	TAS2R3	—	TAS2R3	TAS2R3	TAS2R3	TAS2R3	TAS2R3A TAS2R3BT	TAS2R3	TAS2R3A TAS2R3B TAS2R3C	TAS2R3A TAS2R3B TAS2R3C	TAS2R3A TAS2R3B
TAS2R4	TAS2R4	TAS2R4	TAS2R4P	TAS2R4	TAS2R4	TAS2R4	TAS2R4	TAS2R4	TAS2R4	—	—	TAS2R4P	TAS2R4P	—	—	TAS2R4A TAS2R4BT	TAS2R4P	TAS2R4	TAS2R4P	TAS2R4	TAS2R4	TAS2R4	TAS2R4	TAS2R4	TAS2R4T	TAS2R4P	TAS2R4P	TAS2R4	TAS2R4	TAS2R4	TAS2R4P	TAS2R4P	TAS2R4	TAS2R4	TAS2R4	—	TAS2R4	TAS2R4	TAS2R4A TAS2R4B TAS2R4CP	TAS2R4A TAS2R4B TAS2R4C	TAS2R4A TAS2R4BP
TAS2R5	TAS2R5P	TAS2R5P	TAS2R5P	TAS2R5P	TAS2R5P	TAS2R5P	TAS2R5P	TAS2R5P	TAS2R5	TAS2R5P	TAS2R5P	TAS2R5P	TAS2R5P	—	—	—	TAS2R5P	TAS2R5P	TAS2R5P	TAS2R5P	TAS2R5P	TAS2R5P	TAS2R5P	TAS2R5P	TAS2R5P	TAS2R5P	—	TAS2R5	TAS2R5	TAS2R5P	TAS2R5	—	TAS2R5	TAS2R5P	TAS2R5	TAS2R5	TAS2R5A TAS2R5B	TAS2R5	TAS2R5T	TAS2R5	TAS2R5P
TAS2R6	—	—	—	—	—	—	—	—	—	—	—	—	—	—	—	—	—	—	—	—	—	—	—	—	—	—	—	—	—	—	—	—	—	—	—	—	—	—	—	—	—
TAS2R7	—	—	TAS2R7	TAS2R7	TAS2R7	TAS2R7	TAS2R7	TAS2R7	TAS2R7	—	—	—	—	—	—	TAS2R7	TAS2R7	TAS2R7	TAS2R7	TAS2R7	TAS2R7	TAS2R7	TAS2R7	TAS2R7	TAS2R7	TAS2R7	TAS2R7T	TAS2R7	TAS2R7	TAS2R7	TAS2R7	TAS2R7	TAS2R7	TAS2R7AT TAS2R7BT	TAS2R7	TAS2R7	TAS2R7	TAS2R7	TAS2R7	TAS2R7A TAS2R7B TAS2R7CP TAS2R7DP TAS2R7EP	—
TAS2R8	TAS2R8P	TAS2R8P	TAS2R8P	TAS2R8	TAS2R8P	TAS2R8P	TAS2R8P	TAS2R8P	TAS2R8P	—	—	—	—	—	—	TAS2R8P	—	—	—	—	TAS2R8	TAS2R8	TAS2R8	TAS2R8P	TAS2R8P	TAS2R8P	TAS2R8P	TAS2R8P	TAS2R8	TAS2R8	TAS2R8P	TAS2R8P	—	—	—	—	TAS2R8P	TAS2R8P	—	TAS2R8A TAS2R8BP TAS2R8C TAS2R8DP TAS2R8E TAS2R8FT TAS2R8G TAS2R8HT TAS2R8I	TAS2R8
TAS2R9	—	TAS2R9P	TAS2R9P	TAS2R9P	TAS2R9P	TAS2R9P	TAS2R9P	TAS2R9P	TAS2R9P	—	—	—	—	—	—	TAS2R9	—	—	—	—	TAS2R9	TAS2R9	TAS2R9	TAS2R9	TAS2R9	TAS2R9P	TAS2R9T	TAS2R9	TAS2R9	TAS2R9	TAS2R9P	—	—	—	—	—	TAS2R9	TAS2R9	—	—	—
TAS2R10	TAS2R10A TAS2R10B TAS2R10C TAS2R10DP	TAS2R10A TAS2R10B TAS2R10C TAS2R10DP	TAS2R10A TAS2R10B TAS2R10C TAS2R10DP	TAS2R10A TAS2R10B TAS2R10CP TAS2R10DP	TAS2R10A TAS2R10B TAS2R10CP TAS2R10DP	TAS2R10A TAS2R10B TAS2R10CP TAS2R10DP	TAS2R10A TAS2R10B TAS2R10CP TAS2R10DP	TAS2R10A TAS2R10B TAS2R10CP TAS2R10DP	TAS2R10A TAS2R10B TAS2R10CP TAS2R10DP	—	—	—	—	—	—	TAS2R10	TAS2R10	TAS2R10	TAS2R10	TAS2R10	—	—	—	TAS2R10	TAS2R10P	TAS2R10P		TAS2R10	TAS2R10	TAS2R10	TAS2R10	TAS2R10P	TAS2R10	TAS2R10	TAS2R10	TAS2R10	TAS2R10P	TAS2R10P	TAS2R10	TAS2R10	TAS2R10
TAS2R11	TAS2R11P	TAS2R11P	TAS2R11P	TAS2R11P	TAS2R11	TAS2R11	TAS2R11	TAS2R11	TAS2R11P	—	—	—	—	—	—	TAS2R11	—	TAS2R11P	TAS2R11P	TAS2R11P	TAS2R11AP TAS2R11B TAS2R11C TAS2R11DP	TAS2R11AP TAS2R11B TAS2R11C TAS2R11DP	TAS2R11A TAS2R11BP TAS2R11CP TAS2R11D TAS2R11E	—	—	—	—	—	—	—	—	—	TAS2R11	TAS2R11	TAS2R11	TAS2R11	—		TAS2R11A TAS2R11BP TAS2R11CP	TAS2R11A TAS2R11B TAS2R11C TAS2R11D	—
TAS2R12	TAS2R12	TAS2R12	TAS2R12	TAS2R12	TAS2R12	TAS2R12	TAS2R12	TAS2R12	TAS2R12P	—	—	—	—	—	—	TAS2R12	—	—	—	—	TAS2R12A TAS2R12BP TAS2R12CP TAS2R12D TAS2R12E TAS2R12FP	TAS2R12A TAS2R12BP TAS2R12CPTAS2R12DPTAS2R12EP TAS2R12FP	TAS2R12A TAS2R12B TAS2R12C TAS2R12D TAS2R12EP	TAS2R12	TAS2R12	TAS2R12P	TAS2R12P	TAS2R12	TAS2R12P	TAS2R12	TAS2R12	TAS2R12P	—	—	TAS2R12P		TAS2R12P	TAS2R12P	—	—	—
TAS2R13	—	—	—	—	—	—	—	—	—	—	—	—	—	—	—	—	—	—	—	—	—	—	—	—	—	—	—	—	—	—	—	—	—	—	—	—	—	—	—	—	—
TAS2R14	—	—	—	—	—	—	—	—	—	—	—	—	—	—	—	—	—	—	—	—	TAS2R14	TAS2R14	TAS2R14P	—	—	—	—	—	—	—	—	—	—	—	—	—	—	—	TAS2R14	TAS2R14(B)	TAS2R14P
TAS2R16	TAS2R16	TAS2R16	TAS2R16	TAS2R16	TAS2R16	TAS2R16	TAS2R16	TAS2R16	TAS2R16	TAS2R16P	TAS2R16P	TAS2R16P	TAS2R16P	TAS2R16	TAS2R16P	TAS2R16	TAS2R16P	TAS2R16P	TAS2R16P	TAS2R16	TAS2R16P	TAS2R16	TAS2R16	TAS2R16P	TAS2R16P	TAS2R16P	TAS2R16P	TAS2R16P	TAS2R16P	TAS2R16P	—	TAS2R16P	TAS2R16A TAS2R16B TAS2R16C TAS2R16D TAS2R16ET	TAS2R16A TAS2R16B TAS2R16C	TAS2R16A TAS2R16B TAS2R16C TAS2R16D TAS2R16T	TAS2R16	TAS2R16	TAS2R16	—	TAS2R16P
TAS2R18	TAS2R18A TAS2R18BP	TAS2R18A TAS2R18BP	TAS2R18AP TAS2R18BP	TAS2R18BP	TAS2R18P	TAS2R18P	TAS2R18P	TAS2R18P	TAS2R18P	—	—	—	—	—	—	—	TAS2R18P	TAS2R18P	TAS2R18P	TAS2R18P	TAS2R18AP TAS2R18BP TAS2R18CP TAS2R18DP TAS2R18EP TAS2R18FP TAS2R18GP	TAS2R18AP TAS2R18BP TAS2R18CP TAS2R18DP TAS2R18EP TAS2R18FP TAS2R18GP	TAS2R18AP TAS2R18BP TAS2R18CP	—	—	—	—	—	TAS2R18P	TAS2R18P	—	—	TAS2R18A TAS2R18C TAS2R18G TAS2R18DP TAS2R18B1T TAS2R18B2T TAS2R18E1T TAS2R18E2T TAS2R18F1T TAS2R18F2T TAS2R18HT TAS2R18IT TAS2R18JT	TAS2R18A TAS2R18B TAS2R18C TAS2R18D TAS2R18EP TAS2R18FP TAS2R18GP TAS2R18HT TAS2R18IP TAS2R18JP	TAS2R18A TAS2R18B TAS2R18C TAS2R18D TAS2R18E TAS2R18F TAS2R18GP TAS2R18HP	TAS2R18A TAS2R18BT	TAS2R18P	TAS2R18P	TAS2R18	TAS2R18	TAS2R18A TAS2R18B
TAS2R38	TAS2R38	TAS2R38	TAS2R38	TAS2R38	TAS2R38	TAS2R38	TAS2R38	TAS2R38	TAS2R38P	TAS2R38P	TAS2R38P	TAS2R38P	TAS2R38P	TAS2R38P	TAS2R38P	TAS2R38	TAS2R38	TAS2R38	TAS2R38	TAS2R38	TAS2R38P	TAS2R38P	TAS2R38	TAS2R38	TAS2R38	TAS2R38P	TAS2R38P	TAS2R38	TAS2R38	TAS2R38	TAS2R38	—	TAS2R38	TAS2R38	TAS2R38	TAS2R38	TAS2R38	TAS2R38	TAS2R38	TAS2R38	TAS2R38
TAS2R39	TAS2R39	TAS2R39	TAS2R39	TAS2R39	TAS2R39	TAS2R39	TAS2R39	TAS2R39	TAS2R39	TAS2R39P	TAS2R39P	TAS2R39P	TAS2R39P	TAS2R39P	TAS2R39P	TAS2R39	TAS2R39	TAS2R39	TAS2R39	TAS2R39	TAS2R39	TAS2R39	TAS2R39	TAS2R39P	TAS2R39	TAS2R39P	TAS2R39P	TAS2R39P	TAS2R39	TAS2R39	TAS2R39	—	TAS2R39P	TAS2R39	TAS2R39	TAS2R39	TAS2R39T	TAS2R39	TAS2R39P	TAS2R39	TAS2R39P
TAS2R40	TAS2R40P	TAS2R40P	TAS2R40P	TAS2R40	TAS2R40	TAS2R40P	TAS2R40P	TAS2R40P	TAS2R40P	—	—	—	—	—	—	TAS2R40P	TAS2R40P	TAS2R40P	TAS2R40P	TAS2R40	TAS2R40	TAS2R40	TAS2R40	TAS2R40P	TAS2R40P	TAS2R40P	TAS2R40P	TAS2R40P	TAS2R40	TAS2R40	TAS2R40	TAS2R40P	TAS2R40	TAS2R40	TAS2R40	TAS2R40	TAS2R40	TAS2R40	TAS2R40	TAS2R40	—
TAS2R41	TAS2R41	TAS2R41	TAS2R41	TAS2R41	TAS2R41	TAS2R41	TAS2R41	TAS2R41	TAS2R41P	—	—	—	TAS2R41P	TAS2R41P	TAS2R41P	TAS2R41	TAS2R41	TAS2R41	TAS2R41P	TAS2R41P	TAS2R41P	TAS2R41	TAS2R41P	TAS2R41P	TAS2R41P	TAS2R41P	TAS2R41T	TAS2R41P	TAS2R41P	TAS2R41	TAS2R41	—	TAS2R41A TAS2R41B	TAS2R41A TAS2R41B TAS2R41CT	TAS2R41A TAS2R41BT TAS2R41C	TAS2R41A TAS2R41B	TAS2R41	TAS2R41	TAS2R41	TAS2R41	—
TAS2R42	TAS2R42	TAS2R42	TAS2R42P	TAS2R42	TAS2R42	TAS2R42	TAS2R42P	TAS2R42P	TAS2R42P	—	—	—	—	—	—	TAS2R42	TAS2R42P	TAS2R42P	TAS2R42	TAS2R42	TAS2R42P	TAS2R42	TAS2R42	TAS2R42	TAS2R42	TAS2R42	TAS2R42P	TAS2R42	TAS2R42	TAS2R42	TAS2R42	TAS2R42P	TAS2R42	TAS2R42	TAS2R42	TAS2R42	TAS2R42	TAS2R42	TAS2R42P	TAS2R42	TAS2R42(C)
TAS2R60	TAS2R60	TAS2R60	TAS2R60	TAS2R60	TAS2R60	TAS2R60	TAS2R60	TAS2R60	TAS2R60	TAS2R60P	TAS2R60P	TAS2R60P	TAS2R60P	TAS2R60P	TAS2R60P	TAS2R60	TAS2R60P	TAS2R60P	TAS2R60P	TAS2R60P	TAS2R60P	TAS2R60P	TAS2R60P	TAS2R60P	—	—	TAS2R60P		TAS2R60P	TAS2R60P	TAS2R60P		TAS2R60P		TAS2R60P		TAS2R60AP TAS2R60BP	TAS2R60P	TAS2R60	—	—
TAS2R62	TAS2R62P	TAS2R62P	TAS2R62P	TAS2R62AP TAS2R62BP	TAS2R62	TAS2R62	TAS2R62P	TAS2R62P	TAS2R62P	TAS2R62AP TAS2R62BP	TAS2R62AP TAS2R62BP	TAS2R62AP TAS2R62BP	TAS2R62P	TAS2R62AP TAS2R62BP	TAS2R62AP TAS2R62BP	TAS2R61A TAS2R62BP	TAS2R62	TAS2R62	TAS2R62	TAS2R62	TAS2R62A TAS2R62B TAS2R62CP TAS2R62D TAS2R62EP TAS2R62FP	TAS2R62A TAS2R62BP TAS2R62C TAS2R62DP TAS2R62E TAS2R62F	TAS2R62A TAS2R62B TAS2R62CP TAS2R62D TAS2R62EP TAS2R62F TAS2R62GP	TAS2R62P	TAS2R62P	TAS2R62	TAS2R62P	TAS2R62P	TAS2R62	TAS2R62P	TAS2R62	TAS2R62P	—	—	—	TAS2R62P	TAS2R62P	TAS2R62P	TAS2R62	TAS2R62	TAS2R62P
TAS2R67	TAS2R67	TAS2R67	TAS2R67	TAS2R67	TAS2R67A TAS2R67B	TAS2R67A TAS2R67BT	TAS2R67A TAS2R67B	TAS2R67A TAS2R67B	TAS2R67A TAS2R67B	—	—	—	TAS2R67P	TAS2R67P	TAS2R67	—	TAS2R67	TAS2R67	TAS2R67	TAS2R67	TAS2R67P	TAS2R67P	TAS2R67P	TAS2R67	TAS2R67	TAS2R67P	TAS2R67P	TAS2R67	TAS2R67P	TAS2R67P	TAS2R67	—	TAS2R67	TAS2R67	TAS2R67	TAS2R67	TAS2R67P	TAS2R67P	TAS2R67P	TAS2R67	TAS2R67
TAS2R301	—	—	—	—	—	—	—	—	—	—	—	—	—	—	—	—	—	—	—	—	TAS2R301AP TAS2R301BP TAS2R301CP TAS2R301DP TAS2R301EP TAS2R301FP	—	TAS2R301AP TAS2R301BP TAS2R301CP TAS2R301DP	—	—	—	—	—	—	—	—	—	—	—	—	—	—	—	—	—	—
TAS2R302	TAS2R13	TAS2R13	TAS2R13	TAS2R13P	TAS2R13P	TAS2R13P	TAS2R13P	TAS2R13P	TAS2R13P	—	—	—	—	—	—	—	TAS2R13P	TAS2R13P	TAS2R13P	TAS2R13P	TAS2R13P	—	TAS2R13P	—	—	—	—	—	—	—	—	—	—	TAS2R13P	TAS2R13P	TAS2R13P	TAS2R13P	TAS2R13P	—	TAS2R13	—
TAS2R372	TAS2R372AP TAS2R372BP	TAS2R372CP TAS2R372A TAS2R372BP	TAS2R372CP TAS2R372A TAS2R372BP	TAS2R372BP TAS2R372	TAS2R372A TAS2R372BP	TAS2R372CP TAS2R372A TAS2R372BP	TAS2R372CP TAS2R372AP TAS2R372BP	TAS2R372CP TAS2R372AP TAS2R372BP	TAS2R372CP TAS2R372AP TAS2R372B	—	—	—	—	—	—	TAS2R372P	—	—	—	—	—	—	—	—	—	—	—	—	—	—	—	—	—	—	—	—	TAS2R372	TAS2R372	TAS2R372	TAS2R372A TAS2R372BT TAS2R372C TAS2R372DP TAS2R372EP	TAS2R372
TAS2R408	TAS2R408B TAS2R408C TAS2R408DP TAS2R408A TAS2R408EP	TAS2R408A TAS2R408CP TAS2R408DP TAS2R408B TAS2R408EP	TAS2R408B TAS2R408C TAS2R408DP TAS2R408A TAS2R408EP	TAS2R408BP TAS2R408CP TAS2R408DP TAS2R408A TAS2R408EP	TAS2R408A TAS2R408BP TAS2R408CP TAS2R408D TAS2R408EP TAS2R408FP	TAS2R408A TAS2R408BP TAS2R408CP TAS2R408EP	TAS2R408AP TAS2R408BP TAS2R408DP TAS2R408EP	TAS2R408CP TAS2R408AP TAS2R408BP TAS2R408DP	TAS2R408A TAS2R408BP TAS2R408CP TAS2R408DP TAS2R408EP	—	—	—	—	TAS2R408P	TAS2R408P	TAS2R408A TAS2R408B	TAS2R408P	TAS2R408P	TAS2R408P	TAS2R408P	TAS2R408AP TAS2R408BP TAS2R408C TAS2R408D TAS2R408E TAS2R408FP TAS2R408GP TAS2R408HP TAS2R408IP	TAS2R408AP TAS2R408B TAS2R408CP TAS2R408DP TAS2R408E TAS2R408F TAS2R408GP TAS2R408HP TAS2R408IP	TAS2R408A TAS2R408B TAS2R408CP TAS2R408DP TAS2R408E TAS2R408FP TAS2R408G TAS2R408HP TAS2R408IP	TAS2R408A TAS2R408B	TAS2R408A TAS2R408B	TAS2R408P	TAS2R408	TAS2R408A TAS2R408B	TAS2R408A TAS2R408BP	TAS2R408A TAS2R408B TAS2R408CT	TAS2R408A TAS2R408BP	TAS2R408P	TAS2R408A TAS2R408B TAS2R408C TAS2R408D TAS2R408E	TAS2R408A TAS2R408B TAS2R408C TAS2R408D TAS2R408E	TAS2R408A TAS2R408B TAS2R408D TAS2R408E	TAS2R408A TAS2R408B TAS2R408C	TAS2R408CP TAS2R408A TAS2R408B TAS2R408DP	TAS2R408AP TAS2R408B TAS2R408CP	TAS2R408DP TAS2R408A TAS2R408EP TAS2R408B TAS2R408FP TAS2R408GP TAS2R408HP TAS2R408C TAS2R408IP TAS2R408JP TAS2R408KP	TAS2R408A TAS2R408B TAS2R408C TAS2R408D TAS2R408E TAS2R408F TAS2R408G TAS2R408H TAS2R408I TAS2R408PT TAS2R408QT TAS2R408J TAS2R408K TAS2R408L TAS2R408M TAS2R408NT TAS2R408OT	TAS2R408A TAS2R408B
